# Supplementary material for: The possibilities of the use of N-of-1 and do-it-yourself trials in nutritional research
Source: PLoS One. 2020 May 6;15(5):e0232680. doi: 10.1371/journal.pone.0232680 (PMC7202616; doi:10.1371/journal.pone.0232680)
Supplement: S1 Data — (CSV) [file pone.0232680.s001.csv]

	subject	day	sex	week	condition	body_weight
1	2	0	1	1	1	69.4
2	2	1	1	1	1	70
3	2	2	1	1	1	71.65
4	2	3	1	1	1	69.25
5	2	4	1	1	1	68.8
6	2	5	1	1	1	68.7
7	2	6	1	1	1	68.7
8	2	7	1	2	1	69.55
9	2	8	1	2	1	69.45
10	2	9	1	2	1	68.9
11	2	10	1	2	1	68.85
12	2	11	1	2	1	68.6
13	2	12	1	2	1	69
14	2	13	1	2	1	68.95
15	2	14	1	3	1	69.05
16	2	15	1	3	1	69.25
17	2	16	1	3	1	68.7
18	2	17	1	3	1	68.6
19	2	18	1	3	1	68.75
20	2	19	1	3	1	69.5
21	2	20	1	3	1	69.25
22	2	21	1	4	2	69.15
23	2	22	1	4	2	70.65
24	2	23	1	4	2	68.8
25	2	24	1	4	2	68.85
26	2	25	1	4	2	69.7
27	2	26	1	4	2	68.55
28	2	27	1	4	2	70.85
29	2	28	1	5	2	69.4
30	2	29	1	5	2	69.45
31	2	30	1	5	2	68.95
32	2	31	1	5	2	69.1
33	2	32	1	5	2	69.08
34	2	33	1	5	2	69.05
35	2	34	1	5	2	68.95
36	2	35	1	6	2	69.2
37	2	36	1	6	2	69.15
38	2	37	1	6	2	69.2
39	2	38	1	6	2	68.55
40	2	39	1	6	2	70.8
41	2	40	1	6	2	70.03
42	2	41	1	6	2	69.25
43	2	42	1	7	3	70
44	2	43	1	7	3	69.45
45	2	44	1	7	3	70
46	2	45	1	7	3	69.05
47	2	46	1	7	3	69.45
48	2	47	1	7	3	69.65
49	2	48	1	7	3	69.4
50	2	49	1	8	3	70
51	2	50	1	8	3	69.6
52	2	51	1	8	3	69
53	2	52	1	8	3	69.55
54	2	53	1	8	3	69.2
55	2	54	1	8	3	69.2
56	2	55	1	8	3	69.4
57	2	56	1	9	3	69.6
58	2	57	1	9	3	69.6
59	2	58	1	9	3	68.75
60	2	59	1	9	3	70.25
61	2	60	1	9	3	68.9
62	2	61	1	9	3	68.7
63	2	62	1	9	3	69.2
64	5	0	0	1	1	64
65	5	1	0	1	1	64
66	5	2	0	1	1	63.6
67	5	3	0	1	1	63.75
68	5	4	0	1	1	63.6
69	5	5	0	1	1	63.55
70	5	6	0	1	1	63.3
71	5	7	0	2	1	63.75
72	5	8	0	2	1	63.55
73	5	9	0	2	1	NA
74	5	10	0	2	1	63.6
75	5	11	0	2	1	63.43
76	5	12	0	2	1	63.25
77	5	13	0	2	1	63.3
78	5	14	0	3	1	63.75
79	5	15	0	3	1	63.55
80	5	16	0	3	1	63.05
81	5	17	0	3	1	63.1
82	5	18	0	3	1	63.35
83	5	19	0	3	1	63.75
84	5	20	0	3	1	63.85
85	5	21	0	4	2	63.85
86	5	22	0	4	2	63.75
87	5	23	0	4	2	63.4
88	5	24	0	4	2	63.47
89	5	25	0	4	2	63.53
90	5	26	0	4	2	63.6
91	5	27	0	4	2	63.2
92	5	28	0	5	2	63.5
93	5	29	0	5	2	62.95
94	5	30	0	5	2	62.55
95	5	31	0	5	2	62.35
96	5	32	0	5	2	62.4
97	5	33	0	5	2	62.05
98	5	34	0	5	2	61.25
99	5	35	0	6	2	61.3
100	5	36	0	6	2	61.35
101	5	37	0	6	2	61.15
102	5	38	0	6	2	61.1
103	5	39	0	6	2	61.3
104	5	40	0	6	2	61.2
105	5	41	0	6	2	60.75
106	5	42	0	7	3	60.85
107	5	43	0	7	3	61.15
108	5	44	0	7	3	60.75
109	5	45	0	7	3	61
110	5	46	0	7	3	60.95
111	5	47	0	7	3	61.45
112	5	48	0	7	3	61.05
113	5	49	0	8	3	61.55
114	5	50	0	8	3	61.88
115	5	51	0	8	3	62.2
116	5	52	0	8	3	62.53
117	5	53	0	8	3	62.85
118	5	54	0	8	3	62.6
119	5	55	0	8	3	61.8
120	5	56	0	9	3	61.4
121	5	57	0	9	3	61.6
122	5	58	0	9	3	62.25
123	5	59	0	9	3	62.6
124	5	60	0	9	3	63.15
125	5	61	0	9	3	62.75
126	5	62	0	9	3	61.3
127	6	0	0	1	1	NA
128	6	1	0	1	1	NA
129	6	2	0	1	1	NA
130	6	3	0	1	1	NA
131	6	4	0	1	1	NA
132	6	5	0	1	1	NA
133	6	6	0	1	1	NA
134	6	7	0	2	1	NA
135	6	8	0	2	1	NA
136	6	9	0	2	1	NA
137	6	10	0	2	1	NA
138	6	11	0	2	1	NA
139	6	12	0	2	1	NA
140	6	13	0	2	1	NA
141	6	14	0	3	1	93.4
142	6	15	0	3	1	93.4
143	6	16	0	3	1	93.4
144	6	17	0	3	1	93.4
145	6	18	0	3	1	NA
146	6	19	0	3	1	93.2
147	6	20	0	3	1	93.6
148	6	21	0	4	2	NA
149	6	22	0	4	2	94.7
150	6	23	0	4	2	93.8
151	6	24	NA	NA	NA	NA
152	6	25	0	4	2	93.9
153	6	26	NA	NA	NA	NA
154	6	27	NA	NA	NA	NA
155	6	28	0	5	2	95.1
156	6	29	NA	NA	NA	NA
157	6	30	0	5	2	93.9
158	6	31	NA	NA	NA	NA
159	6	32	NA	NA	NA	NA
160	6	33	NA	NA	NA	NA
161	6	34	0	5	2	NA
162	6	35	0	6	2	95.3
163	6	36	0	6	2	NA
164	6	37	0	6	2	93.8
165	6	38	NA	NA	NA	NA
166	6	39	0	6	2	94.1
167	6	40	NA	NA	NA	NA
168	6	41	NA	NA	NA	NA
169	6	42	NA	NA	NA	NA
170	6	43	0	7	3	94.5
171	6	44	NA	NA	NA	NA
172	6	45	0	7	3	94.2
173	6	46	NA	NA	NA	NA
174	6	47	NA	NA	NA	NA
175	6	48	NA	NA	NA	NA
176	6	49	NA	NA	NA	NA
177	6	50	0	8	3	94.1
178	6	51	0	8	3	94.5
179	6	52	NA	NA	NA	NA
180	6	53	0	8	3	94.5
181	6	54	0	8	3	94
182	6	55	NA	NA	NA	NA
183	6	56	0	9	3	NA
184	6	57	0	9	3	NA
185	6	58	0	9	3	95.6
186	6	59	0	9	3	NA
187	6	60	0	9	3	95.4
188	6	61	0	9	3	NA
189	6	62	0	9	3	NA
190	8	0	0	1	1	93.1
191	8	1	0	1	1	92.8
192	8	2	0	1	1	92.65
193	8	3	0	1	1	92.95
194	8	4	0	1	1	93
195	8	5	0	1	1	92.25
196	8	6	0	1	1	92.8
197	8	7	0	2	1	92.9
198	8	8	0	2	1	92.95
199	8	9	0	2	1	92.9
200	8	10	0	2	1	93.5
201	8	11	0	2	1	93.15
202	8	12	0	2	1	93.1
203	8	13	0	2	1	92.85
204	8	14	0	3	1	93.3
205	8	15	0	3	1	93.05
206	8	16	0	3	1	91.95
207	8	17	0	3	1	92.35
208	8	18	0	3	1	92.3
209	8	19	0	3	1	93.45
210	8	20	0	3	1	92.85
211	8	21	0	4	2	93.4
212	8	22	0	4	2	93.3
213	8	23	0	4	2	92.35
214	8	24	0	4	2	92.9
215	8	25	0	4	2	92.75
216	8	26	0	4	2	92.35
217	8	27	0	4	2	92.2
218	8	28	0	5	2	92.2
219	8	29	0	5	2	91.9
220	8	30	0	5	2	92.2
221	8	31	0	5	2	91.6
222	8	32	0	5	2	91.5
223	8	33	0	5	2	91.25
224	8	34	0	5	2	91.8
225	8	35	0	6	2	91.8
226	8	36	0	6	2	91.3
227	8	37	0	6	2	91.55
228	8	38	0	6	2	91.55
229	8	39	0	6	2	91.25
230	8	40	0	6	2	90.9
231	8	41	0	6	2	91.95
232	8	42	0	7	3	91.15
233	8	43	0	7	3	90.75
234	8	44	0	7	3	90.1
235	8	45	0	7	3	90.35
236	8	46	0	7	3	89.9
237	8	47	0	7	3	89.7
238	8	48	0	7	3	90.15
239	8	49	0	8	3	91.45
240	8	50	0	8	3	91.15
241	8	51	0	8	3	91.2
242	8	52	0	8	3	91.1
243	8	53	0	8	3	91.35
244	8	54	0	8	3	91.5
245	8	55	0	8	3	91.6
246	8	56	0	9	3	NA
247	8	57	0	9	3	91.4
248	8	58	0	9	3	91.1
249	8	59	NA	NA	NA	NA
250	8	60	0	9	3	91.65
251	8	61	0	9	3	91.1
252	8	62	0	9	3	91.65
253	9	0	0	1	1	NA
254	9	1	0	1	1	NA
255	9	2	0	1	1	NA
256	9	3	0	1	1	78.35
257	9	4	0	1	1	78.4
258	9	5	0	1	1	78.25
259	9	6	0	1	1	78.2
260	9	7	0	2	1	79
261	9	8	0	2	1	78.85
262	9	9	0	2	1	78.3
263	9	10	0	2	1	78.45
264	9	11	0	2	1	77.5
265	9	12	0	2	1	77.6
266	9	13	0	2	1	79
267	9	14	0	3	1	79.45
268	9	15	0	3	1	78.7
269	9	16	0	3	1	78.15
270	9	17	0	3	1	77.75
271	9	18	0	3	1	78
272	9	19	0	3	1	77.95
273	9	20	0	3	1	77.95
274	9	21	0	4	2	79.1
275	9	22	0	4	2	78.9
276	9	23	0	4	2	79.15
277	9	24	0	4	2	79.4
278	9	25	0	4	2	80.35
279	9	26	0	4	2	80.05
280	9	27	0	4	2	79.15
281	9	28	0	5	2	79.05
282	9	29	0	5	2	78.45
283	9	30	0	5	2	78.2
284	9	31	0	5	2	77.9
285	9	32	0	5	2	78.8
286	9	33	0	5	2	79.1
287	9	34	0	5	2	79.2
288	9	35	0	6	2	79.3
289	9	36	0	6	2	79.2
290	9	37	0	6	2	78.5
291	9	38	0	6	2	77.9
292	9	39	0	6	2	78
293	9	40	0	6	2	78.35
294	9	41	0	6	2	77.55
295	9	42	0	7	3	77.95
296	9	43	0	7	3	77.7
297	9	44	0	7	3	77.55
298	9	45	0	7	3	77.85
299	9	46	0	7	3	77.8
300	9	47	0	7	3	78.75
301	9	48	0	7	3	78.9
302	9	49	0	8	3	79.2
303	9	50	0	8	3	78.5
304	9	51	0	8	3	78.4
305	9	52	0	8	3	78.5
306	9	53	0	8	3	78.8
307	9	54	0	8	3	78.9
308	9	55	0	8	3	79.4
309	9	56	0	9	3	79.2
310	9	57	0	9	3	78.25
311	9	58	0	9	3	78.4
312	9	59	0	9	3	78.85
313	9	60	0	9	3	78.95
314	9	61	0	9	3	78.6
315	9	62	0	9	3	78.4
316	10	0	0	1	1	NA
317	10	1	0	1	1	73
318	10	2	0	1	1	72.57
319	10	3	0	1	1	72.13
320	10	4	0	1	1	71.7
321	10	5	0	1	1	71.93
322	10	6	0	1	1	72.17
323	10	7	0	2	1	72.4
324	10	8	0	2	1	72.5
325	10	9	0	2	1	72.6
326	10	10	0	2	1	72.7
327	10	11	0	2	1	72.8
328	10	12	0	2	1	72.9
329	10	13	0	2	1	73
330	10	14	0	3	1	72.7
331	10	15	0	3	1	72.4
332	10	16	0	3	1	72.1
333	10	17	0	3	1	71.8
334	10	18	0	3	1	71.78
335	10	19	0	3	1	71.76
336	10	20	0	3	1	71.73
337	10	21	0	4	2	71.71
338	10	22	0	4	2	71.69
339	10	23	0	4	2	71.67
340	10	24	0	4	2	71.65
341	10	25	0	4	2	71.62
342	10	26	0	4	2	71.6
343	10	27	0	4	2	71.47
344	10	28	0	5	2	71.34
345	10	29	0	5	2	71.21
346	10	30	0	5	2	71.07
347	10	31	0	5	2	70.95
348	10	32	0	5	2	70.81
349	10	33	0	5	2	70.68
350	10	34	0	5	2	70.55
351	10	35	0	6	2	70.42
352	10	36	NA	NA	NA	NA
353	10	37	0	6	2	70.16
354	10	38	0	6	2	70.03
355	10	39	0	6	2	69.9
356	10	40	0	6	2	69.77
357	10	41	0	6	2	69.64
358	10	42	0	7	3	69.5
359	10	43	0	7	3	69.37
360	10	44	0	7	3	69.24
361	10	45	0	7	3	69.11
362	10	46	0	7	3	68.98
363	10	47	0	7	3	68.85
364	10	48	0	7	3	68.7
365	10	49	0	8	3	68.71
366	10	50	0	8	3	68.73
367	10	51	0	8	3	68.74
368	10	52	0	8	3	68.76
369	10	53	0	8	3	68.77
370	10	54	0	8	3	68.78
371	10	55	0	8	3	68.8
372	10	56	0	9	3	68.8
373	10	57	0	9	3	NA
374	10	58	0	9	3	NA
375	10	59	NA	NA	NA	NA
376	10	60	NA	NA	NA	NA
377	10	61	0	9	3	NA
378	10	62	0	9	3	NA
379	11	0	0	1	1	NA
380	11	1	0	1	1	68.8
381	11	2	0	1	1	68.65
382	11	3	0	1	1	68.85
383	11	4	0	1	1	69.5
384	11	5	0	1	1	69.1
385	11	6	0	1	1	69.15
386	11	7	0	2	1	69.3
387	11	8	0	2	1	69.1
388	11	9	0	2	1	69.45
389	11	10	0	2	1	69.55
390	11	11	0	2	1	69
391	11	12	0	2	1	69
392	11	13	0	2	1	68.95
393	11	14	0	3	1	69.2
394	11	15	0	3	1	68.75
395	11	16	0	3	1	68.75
396	11	17	0	3	1	69.25
397	11	18	0	3	1	69.25
398	11	19	0	3	1	69.3
399	11	20	0	3	1	69.7
400	11	21	0	4	2	69.7
401	11	22	0	4	2	69.1
402	11	23	0	4	2	68.5
403	11	24	0	4	2	69.2
404	11	25	0	4	2	69.9
405	11	26	0	4	2	70
406	11	27	0	4	2	69.3
407	11	28	0	5	2	69.2
408	11	29	0	5	2	68.55
409	11	30	0	5	2	68.45
410	11	31	0	5	2	69.25
411	11	32	0	5	2	69.55
412	11	33	0	5	2	69.4
413	11	34	0	5	2	68.9
414	11	35	0	6	2	69.45
415	11	36	0	6	2	68.9
416	11	37	0	6	2	68.75
417	11	38	0	6	2	68.95
418	11	39	0	6	2	68.35
419	11	40	0	6	2	68.5
420	11	41	0	6	2	68.15
421	11	42	0	7	3	68.5
422	11	43	0	7	3	68.2
423	11	44	0	7	3	68.25
424	11	45	0	7	3	68.65
425	11	46	0	7	3	68.45
426	11	47	0	7	3	68.55
427	11	48	0	7	3	68.75
428	11	49	0	8	3	69.4
429	11	50	0	8	3	68.95
430	11	51	0	8	3	68.85
431	11	52	0	8	3	68.5
432	11	53	0	8	3	68.2
433	11	54	0	8	3	68.55
434	11	55	0	8	3	68.6
435	11	56	0	9	3	68.9
436	11	57	0	9	3	68.65
437	11	58	0	9	3	68.6
438	11	59	0	9	3	68.55
439	11	60	0	9	3	68.3
440	11	61	0	9	3	68.6
441	11	62	0	9	3	69.55
442	12	0	1	1	1	70.7
443	12	1	1	1	1	70.4
444	12	2	1	1	1	70.6
445	12	3	1	1	1	70.65
446	12	4	1	1	1	70.5
447	12	5	1	1	1	70.35
448	12	6	1	1	1	71.1
449	12	7	1	2	1	70.65
450	12	8	1	2	1	70.2
451	12	9	1	2	1	70.15
452	12	10	1	2	1	70.2
453	12	11	1	2	1	70.45
454	12	12	1	2	1	70.15
455	12	13	1	2	1	70.2
456	12	14	1	3	1	71.1
457	12	15	1	3	1	70.25
458	12	16	1	3	1	70.5
459	12	17	1	3	1	70.3
460	12	18	1	3	1	70.1
461	12	19	1	3	1	70.3
462	12	20	1	3	1	70
463	12	21	1	4	2	71
464	12	22	1	4	2	70.35
465	12	23	1	4	2	69.9
466	12	24	1	4	2	69.65
467	12	25	1	4	2	69.85
468	12	26	1	4	2	70
469	12	27	1	4	2	69.65
470	12	28	1	5	2	69.85
471	12	29	1	5	2	70.15
472	12	30	1	5	2	69.6
473	12	31	1	5	2	69.5
474	12	32	1	5	2	70.2
475	12	33	1	5	2	69.35
476	12	34	1	5	2	68.85
477	12	35	1	6	2	69.6
478	12	36	1	6	2	69.5
479	12	37	1	6	2	69.35
480	12	38	1	6	2	69.05
481	12	39	1	6	2	68.6
482	12	40	1	6	2	69.2
483	12	41	1	6	2	69.2
484	12	42	1	7	3	69.2
485	12	43	1	7	3	69.1
486	12	44	1	7	3	69.05
487	12	45	1	7	3	69.15
488	12	46	1	7	3	69.25
489	12	47	1	7	3	69.55
490	12	48	1	7	3	69.55
491	12	49	1	8	3	69.55
492	12	50	1	8	3	69.35
493	12	51	1	8	3	69.6
494	12	52	1	8	3	69.4
495	12	53	1	8	3	69.95
496	12	54	1	8	3	69.35
497	12	55	1	8	3	69.5
498	12	56	1	9	3	69.85
499	12	57	1	9	3	69.6
500	12	58	1	9	3	69
501	12	59	1	9	3	69.65
502	12	60	1	9	3	69.6
503	12	61	1	9	3	68.7
504	12	62	1	9	3	69.15
505	13	0	0	1	1	NA
506	13	1	0	1	1	73.8
507	13	2	0	1	1	75
508	13	3	0	1	1	75
509	13	4	0	1	1	73.25
510	13	5	0	1	1	72.9
511	13	6	0	1	1	73.45
512	13	7	0	2	1	74.2
513	13	8	0	2	1	74.6
514	13	9	0	2	1	74
515	13	10	0	2	1	72.8
516	13	11	0	2	1	73.9
517	13	12	0	2	1	73.35
518	13	13	0	2	1	73.8
519	13	14	0	3	1	73.6
520	13	15	0	3	1	73.7
521	13	16	0	3	1	73.15
522	13	17	0	3	1	73.65
523	13	18	0	3	1	72.95
524	13	19	0	3	1	73.2
525	13	20	0	3	1	72.97
526	13	21	0	4	2	72.73
527	13	22	0	4	2	72.5
528	13	23	0	4	2	73.3
529	13	24	0	4	2	72.9
530	13	25	0	4	2	72.9
531	13	26	0	4	2	72.55
532	13	27	0	4	2	73.05
533	13	28	0	5	2	72.6
534	13	29	0	5	2	72.3
535	13	30	0	5	2	72.2
536	13	31	0	5	2	72.45
537	13	32	0	5	2	71.75
538	13	33	0	5	2	72.25
539	13	34	0	5	2	71.9
540	13	35	0	6	2	72.15
541	13	36	0	6	2	71.8
542	13	37	0	6	2	71.85
543	13	38	0	6	2	71.4
544	13	39	0	6	2	71.65
545	13	40	0	6	2	71.1
546	13	41	0	6	2	71.8
547	13	42	0	7	3	72.2
548	13	43	0	7	3	71.7
549	13	44	0	7	3	72.05
550	13	45	0	7	3	72.45
551	13	46	0	7	3	71.85
552	13	47	0	7	3	71.75
553	13	48	0	7	3	71.55
554	13	49	0	8	3	71.58
555	13	50	0	8	3	71.6
556	13	51	0	8	3	71.7
557	13	52	0	8	3	71.3
558	13	53	0	8	3	71.25
559	13	54	0	8	3	71.35
560	13	55	0	8	3	71.45
561	13	56	0	9	3	71.55
562	13	57	0	9	3	71.68
563	13	58	0	9	3	71.8
564	13	59	0	9	3	71.48
565	13	60	0	9	3	71.15
566	13	61	0	9	3	71.12
567	13	62	0	9	3	71.08
568	14	0	0	1	1	66.9
569	14	1	0	1	1	66.8
570	14	2	0	1	1	66.8
571	14	3	0	1	1	67
572	14	4	0	1	1	67.4
573	14	5	0	1	1	67.1
574	14	6	0	1	1	66.9
575	14	7	0	2	1	67.4
576	14	8	0	2	1	67
577	14	9	0	2	1	67
578	14	10	0	2	1	66.8
579	14	11	0	2	1	67
580	14	12	0	2	1	66.9
581	14	13	0	2	1	66.8
582	14	14	0	3	1	66.9
583	14	15	0	3	1	66.97
584	14	16	0	3	1	67.03
585	14	17	0	3	1	67.1
586	14	18	0	3	1	66.1
587	14	19	0	3	1	66.7
588	14	20	0	3	1	67.2
589	14	21	0	4	2	67.3
590	14	22	0	4	2	67.2
591	14	23	0	4	2	66.9
592	14	24	0	4	2	66.4
593	14	25	0	4	2	66.9
594	14	26	0	4	2	66.4
595	14	27	0	4	2	66.5
596	14	28	0	5	2	67.4
597	14	29	0	5	2	67.1
598	14	30	0	5	2	66.7
599	14	31	0	5	2	66.4
600	14	32	0	5	2	66.5
601	14	33	0	5	2	66.6
602	14	34	0	5	2	66.2
603	14	35	0	6	2	66.5
604	14	36	0	6	2	66.1
605	14	37	0	6	2	65.8
606	14	38	0	6	2	65.6
607	14	39	0	6	2	65.4
608	14	40	0	6	2	65.2
609	14	41	0	6	2	65.1
610	14	42	0	7	3	65.3
611	14	43	0	7	3	65.73
612	14	44	0	7	3	66.17
613	14	45	0	7	3	66.6
614	14	46	0	7	3	66.3
615	14	47	0	7	3	66.1
616	14	48	0	7	3	65.7
617	14	49	0	8	3	66.2
618	14	50	0	8	3	66.3
619	14	51	0	8	3	66.1
620	14	52	0	8	3	65.8
621	14	53	0	8	3	65.8
622	14	54	0	8	3	65.4
623	14	55	0	8	3	65.5
624	14	56	0	9	3	65.6
625	14	57	0	9	3	65.5
626	14	58	0	9	3	65.2
627	14	59	0	9	3	65.1
628	14	60	0	9	3	65.3
629	14	61	0	9	3	65.5
630	14	62	0	9	3	65.3
631	15	0	1	1	1	87.45
632	15	1	1	1	1	87.15
633	15	2	1	1	1	87.55
634	15	3	1	1	1	87.3
635	15	4	1	1	1	86.95
636	15	5	1	1	1	87.25
637	15	6	1	1	1	87.1
638	15	7	1	2	1	87.65
639	15	8	1	2	1	87.4
640	15	9	1	2	1	86.9
641	15	10	1	2	1	86.65
642	15	11	1	2	1	86.5
643	15	12	1	2	1	87.15
644	15	13	1	2	1	86.9
645	15	14	1	3	1	87.65
646	15	15	1	3	1	87.15
647	15	16	1	3	1	86.65
648	15	17	1	3	1	86.1
649	15	18	1	3	1	86.25
650	15	19	1	3	1	85.75
651	15	20	1	3	1	86.15
652	15	21	1	4	2	87.1
653	15	22	1	4	2	87.3
654	15	23	1	4	2	87.4
655	15	24	1	4	2	87.2
656	15	25	1	4	2	86.9
657	15	26	1	4	2	86.3
658	15	27	1	4	2	86.4
659	15	28	1	5	2	86.5
660	15	29	1	5	2	86.6
661	15	30	1	5	2	86.7
662	15	31	1	5	2	86.8
663	15	32	1	5	2	86.9
664	15	33	1	5	2	87
665	15	34	1	5	2	87.1
666	15	35	1	6	2	87.2
667	15	36	1	6	2	87.65
668	15	37	1	6	2	86.8
669	15	38	1	6	2	87.55
670	15	39	1	6	2	87.8
671	15	40	1	6	2	88.05
672	15	41	1	6	2	87.35
673	15	42	1	7	3	88
674	15	43	1	7	3	87.95
675	15	44	1	7	3	86.9
676	15	45	1	7	3	87
677	15	46	1	7	3	86.35
678	15	47	1	7	3	88.3
679	15	48	1	7	3	86.8
680	15	49	1	8	3	86.1
681	15	50	1	8	3	86.35
682	15	51	1	8	3	86.05
683	15	52	1	8	3	85.55
684	15	53	1	8	3	85.65
685	15	54	1	8	3	85.5
686	15	55	1	8	3	85.72
687	15	56	1	9	3	85.95
688	15	57	1	9	3	86.1
689	15	58	1	9	3	85.45
690	15	59	1	9	3	NA
691	15	60	1	9	3	NA
692	15	61	1	9	3	NA
693	15	62	1	9	3	84.8
694	16	0	1	1	1	76.7
695	16	1	1	1	1	75.2
696	16	2	1	1	1	74.65
697	16	3	1	1	1	74.53
698	16	4	NA	NA	NA	NA
699	16	5	1	1	1	79
700	16	6	1	1	1	76.5
701	16	7	1	2	1	75.4
702	16	8	1	2	1	74.3
703	16	9	1	2	1	73.9
704	16	10	1	2	1	73.5
705	16	11	1	2	1	73.78
706	16	12	1	2	1	74.05
707	16	13	1	2	1	73.77
708	16	14	1	3	1	73.48
709	16	15	1	3	1	73.2
710	16	16	1	3	1	73.1
711	16	17	1	3	1	73
712	16	18	1	3	1	79
713	16	19	1	3	1	73.4
714	16	20	1	3	1	73.93
715	16	21	1	4	2	74.45
716	16	22	1	4	2	74.08
717	16	23	1	4	2	73.7
718	16	24	1	4	2	73.85
719	16	25	1	4	2	74
720	16	26	1	4	2	73.18
721	16	27	1	4	2	72.35
722	16	28	1	5	2	72.55
723	16	29	1	5	2	72.75
724	16	30	1	5	2	72.9
725	16	31	1	5	2	79
726	16	32	1	5	2	79
727	16	33	1	5	2	79
728	16	34	1	5	2	76.38
729	16	35	1	6	2	73.75
730	16	36	1	6	2	73.6
731	16	37	1	6	2	73.45
732	16	38	1	6	2	73.45
733	16	39	1	6	2	73.45
734	16	40	1	6	2	74.45
735	16	41	1	6	2	75.45
736	16	42	1	7	3	73.4
737	16	43	1	7	3	72.95
738	16	44	1	7	3	72.5
739	16	45	1	7	3	72.78
740	16	46	1	7	3	73.05
741	16	47	1	7	3	72.85
742	16	48	1	7	3	72.65
743	16	49	1	8	3	72.9
744	16	50	1	8	3	73.15
745	16	51	1	8	3	72.85
746	16	52	1	8	3	72.55
747	16	53	1	8	3	73.53
748	16	54	1	8	3	74.5
749	16	55	1	8	3	73.85
750	16	56	1	9	3	73.2
751	16	57	1	9	3	73.43
752	16	58	1	9	3	73.65
753	16	59	1	9	3	74
754	16	60	1	9	3	74.35
755	16	61	1	9	3	74.35
756	16	62	1	9	3	74.35
