# Supplementary material for: The possibilities of the use of N-of-1 and do-it-yourself trials in nutritional research
Source: PLoS One. 2020 May 6;15(5):e0232680. doi: 10.1371/journal.pone.0232680 (PMC7202616; doi:10.1371/journal.pone.0232680)
Supplement: S1 Script paper — (R) [file pone.0232680.s002.R]

#random assignment to 2 conditions for n persons of 2*t timepoints
N  = c(20, 30,40)       # number of n=1 trials 
Tijd  = c(10,20,30)     # intended number of intervals 
mean.mu = 0
sd.mu = 1
sd.y= 1
mean.beta = -2
sd.beta = 0.5
library(reshape2)

t <- Tijd[1]
tt <- t/2
n = N[1]

#Simulation of time series measurements for a single set
xx <- matrix(nrow=n, ncol=t)
y = matrix(data=NA, nrow=n, ncol=t)
mu = rep(NA, n)
beta = rep(NA, n)
for (i in 1:n){
  ##assign conditions. Randomly start at 1 or 0
  xx[i,1] <- rbinom(1,1,0.5)
  xx[i,2:tt] <- xx[i,1]
  xx[i,(tt+1):t] <- 1-xx[i,1]
  ##create random individual mean
  mu <- rnorm(1, mean=mean.mu, sd=sd.mu)
  #obtain individual beta
  beta <- rnorm(1, mean=mean.beta, sd=sd.beta)
  y[i,] <- rnorm(n=t, mean=mu, sd=sd.y) + beta*xx[i,]
}

##combine into one set
Alles <- melt(y)
conditie <- melt(xx)
colnames(Alles) <- c("ind", "tp", "value")
colnames(conditie) <- c("ind", "tp", "cond")
Alles.melt <- merge(Alles, conditie, by=c("tp", "ind"))
for (i in 1:nrow(Alles.melt)){
  if (Alles.melt$tp[i] > t) {Alles.melt$tp[i] = Alles.melt$tp[i]-t}
}
